# Supplementary material for: Rethinking Onconephrology: A Nephro-Nutritional Integrated Approach in Patients with Chronic Kidney Disease and Urological Malignancies
Source: Nutrients. 2026 Jun 9;18(12):1863. doi: 10.3390/nu18121863 (PMC13305153; doi:10.3390/nu18121863)
Supplement: Supplementary file 1 [file nutrients-18-01863-s001.zip]

Archive with 1 entries (1 files):
- nutrients-4277223-supplementary.pdf
